# Supplementary material for: Fine Particulate Exposure During Pregnancy Impacts on Perinatal Complications in Deeply Phenotyped Preterm Infants With Significant Immaturity
Source: Pulm Circ. 2026 May 13;16(2):e70320. doi: 10.1002/pul2.70320 (PMC13169141; doi:10.1002/pul2.70320)
Supplement: Supplementary file 1 — Supporting File [file PUL2-16-e70320-s001.xlsx]

## Sheet: Tabelle1
Supplementary File: Airborne toxicant estimates and clinical parameters
​​
ID	PM2.5	NO2	BC	O3	Age of mother	sex	gestational age (postmenstrual age [weeks])	birth weight [g]	birth weight [g]/percentile	IUGR	Early onset infection	Nicotine abuse	pregnancy at risk/maternal adipositas	Preeclampsia / HELLP	ANCS	PNCS	ROP	ROP/grade	IVH	IVH/grade	Clinical course/ RDS grade	BPD	BPD/grade	BPD/grade_merged	FiO2 day 28	Ventilation/duration of IPPV [days]	Ventilation/duration of NiPPV [days]	Ventilation/need for oxygen [days]	Duration of hospital stay [days]	Duration of NICU stay [days]
1	17.46	41.07	2.53	78.26	34.9	2	28.3	1070	3	0	0		1	1	1	0	0	0	0		1	1	1	1		2	46		74	74
2	16.68	32.81	1.6	86.32	45.7	2	25.4	730	3	0	0		0	0	0	1	1	1	0		1	1	3	2	1	30	78	123	125	125
3	16	22.64	1.49	86.14	29.5	2	26.9	1050	4	0	1			0	0	1	1	2	0		3.5	1	2	2	0.22	4	56	77	76	66
4	15.82	23.95	1.39	86.7	40	2	24	810	4	0	0		0	0	1	1	0	0	0		3	1	1	1	0.28	23	43	80	104	104
5	16.6	26.54	2	84.29	33.1	2	26.3	620	2	0	0		0	1	1	0	1	2	1	3	1	1	3	2	0.8	27	62	131	131	107
6	15.22	20.45	1.37	86.65	21.8	2	24	680	4	0	1		0	0	1	1	1	3	1	3	2.5	1	3	2	0.45	43	45	111	111	111
7	15.87	14.52	1.51	87.09	31.1	2	26.6	960	4	0	0		1	0	1	1	0	0	0			1	1	1	0.26	10	49	36	73	45
8	16.19	21.21	1.81	86.57	31.9	1	28	970	3	0	0			0	1		0	0	0			1	2	2
9	17.41	37.25	2.45	80.48	29.1	1	30.1	1545	4	0	0	1	1	0	1	0	0	0	1	1	2	0	0	0	0.21	0	9	1	41	30
10	15.31	23.67	2.08	83.16	31.9	1	27.6	1000	4	0	0			0	1	1	0	0	0		3	1	1	1		2	44	63
11	16.57	31.78	2.07	79.98	32.3	1	24.7	480	2	0	0	0	0	1	1	1	1	2	0		3	1	3	2	0.34	22	60	97	97	96
12	17.02	32.72	1.99	84	32.6	1	25.1	640	3	0	0			0	0	1	1	3	1	1	4	1	1	1		27	48
13	15.85	21.49	1.44	84.94	27.9	1	26.3	880	4	0	0			0			0	0	0			0	0	0	0.21	0	0
14	17.02	32.72	1.99	84	32.6	2	25.1	690	3	0	0			0	0	1	1	2	1	3	3	1	1	1		35	30	53
15	14.15	11.92	1.26	89.06	34.7	2	28.1	1130	3	0	0		0	0	1	0	0	0	1	1	3	1	1	1	0.3	0	42	33		42
16	11.41	13.47	1.26	89.75	37.4	1	25.9	670	3	0	1		0	0	1	1	1	1	0		3	1	3	2	0.45	27	102	129	150	150
17	15.24	19.72	1.36	86.83	21.8	2	24	600	3	0	1		0	0	1	1	1	3	1	1	2.5	1	3	2	0.47	38	47	111	111	111
18	16.65	23.55	1.67	85.88	36	1	23.6	625	4	0	0	0	0	0		1	1	2	1	2	3	1	3	2	0.6	34	48	504	152	152
19	12.44	15.02	1.3	87.73	33.9	2	23.6	620	3	0	0			0	1	1	0	0	0		3	1	2	2		38	36	58
20	16.5	23.69	1.61	85.34	32	2	26.6	620	3	0	0	1	1	0	0	1	0	0	0		1	1	1	1	0.27	5	40	46	52	47
21	18.16	16.31	1.46	86.42	28	1	23.9	560	4	0	0		0	0	1	1	0	0	0		2	1	3	2	0.5	36	51	90	118	113
22	19.14	57.4	3.65	68.27	31.9	2	28.7	1000	3	0	0		0	1	1	0	0	0	0		2	1	2	2	0.4	4	43	55	60	60
23	17.18	25.19	1.57	85.58	36.3	2	27.4	885	3	0	0	0	1	1	1	0	0	0	0		2.5	0	0	0	0.21	0	25	2	25	25
24	16.73	28	1.91	86.2	37.4	2	27	880	3	0	0		0	0	1	0	0	0	1	1	3	1	1	1	0.4	1	62	36	81	81
25	9.55	13.68	1.11	90.29	31.7	2	27	560	1	1	0		0	0	1	0	1	3	0		3	1	1	1	0.28	1	61	46	79	79
26	18.16	16.31	1.46	86.42	28	1	23.9	605	4	0	0		0	0	1	1	0	0	1	1	2	1	3	2	1	37	53	118	118	100
27	16.49	23.23	1.66	86.55	34.7	1	26.7	890	4	0	0	1	1	0	1	1	1	2	0		3	1	3	2	0.39	27	43	103	110	110
28	17.04	29.23	2.26	79.7	38.4	2	28.6	740	2	0	1			1	1	1	0	0	0		3	1	3	2	0.24	1	56	46	75	65
29	12.07	18.36	1.41	90.43	36	1	23.6	590	4	0	1		0	0	1	1	1	4	0		3	1	3	2	0.7	39	70	142	142	123
30	16.41	21.36	1.53	85.25	40.6	2	24	540	3	0	0		0	0	1	1	0	0	0		2	1	2	2	1	40	70	107	79	79
31	12.79	18.74	1.82	83.99	25.8	1	27.1	815	3	0	1	0	0	0	1	1	0	0	0		3	1	3	2	0.8	19	34	72	99	99
32	11.49	13.68	1.27	88.48	32.7	1	24.7	590	3	0	1	0	0	0	1	1	1	1	0		4	1	2	2	0.7	41	37	82	121	110
33	16.26	26.89	1.49	85.8	27.2	2	26.6	770	3	0	0	0	0	1	1	1	1	2	0		3	1	1	1	0.33	1	55	51	72	72
34	16.6	21.83	1.46	85.12	40.2	2	30.4	1770	4	0	0	0	0	0	1	0	0	0	1	1	0	0	0	0	0.21	0	3	0	44	44
35	17.35	42.83	2.78	75.73	33.2	2	29.1	1490	4	0	0		0	0	1	0	0	0	1	1	0	0	0	0	0.21	0	5	0	58	58
36	16.91	33.41	2.32	83.6	33.6	1	30	1300	3	0	0		0	0	1	0	0	0	0	0	3	0	0	0	0.21	0	5	3	37	37
37	13.29	25.7	1.82	80.56	35.8	2	29.4	1090	3	0	1		0	0	1	0	0	0	1	1	3	1	1	1	0.3	5	29	40	57	57
38	17.04	29.23	2.26	79.7	38.4	2	28.6	1310	4	0	0		0	1	1	0	0	0	0	0	1	0	0	0	0.21	0	34	3	65	65
39	13.83	19.81	1.56	87.57	28.5	2	26.1	820	3	0	0		0	0	1	1	0	0	0		2	1	1	1	0.3	8	41	44	80	66
40	16.89	33.31	2.13	84.05	37.4	1	28.7	930	3	0	0		0	1	1	0	0	0	0	0	3	0	0	0	0.21	0	29	4	68	51
41	18.03	21.4	1.56	83.89	32.4	1	27.7	655	3	0	1		0	1	1	0	1	1	0		3	1	1	1	0.26	1	50	51	80	80
42	16.94	34.85	2.25	79.34	35	2	31.6	1290	3	0	0			0	1	0	0	0	0	0		0	0	0	0.21	0	5	0	21	21
43	11.64	13.95	1.23	88.9	35.7	1	30.6	1150	3	0	0		0	0	1	0	0	0	0		3	1	1	1	0.29	3	25	39	47	47
44	13.63	13.61	1.4	88.31	31.7	2	26	1105	5	0	0	0	0	0	1	1	0	0	0		1	1	1	1	0.25	1	60	29	102	102
45	17.32	22.73	1.6	87.13	34.5	2	26.7	1040	4	0	0		0	0	1	0	0	0	0		2	1	1	1	0.25	7	49	28	47	31
46	16.19	26.91	2.02	85.18	28	1	28	1040	3	0	0		0	0	1	0	0	0	0		2	1	1	1	0.3	3	37	20	83	59
47	17.3	25.01	1.6	84.77	38.7	2	30.9	1100	3	0	0		0	0	0	0	0	0	0		3	1	2	2	0.3	0	27	35	48	48
48	16.94	34.85	2.25	79.34	35	2	31.6	1230	2	0	0			0	1	0	0	0	0	0	1	0	0	0	0.21	0	6	0	21	21
49	16.91	33.41	2.32	83.6	33.6	2	30	1440	4	0	0			0	1	0	0	0	0	0	1	0	0	0	0.21	0	4	4	46	36
50	14.09	18.29	1.29	85.09	36.5	1	24.1	530	3	0	0	0	0	0	1	1	1	3	0		3	1	2	2	1	34	39	105	116	116
51	11.49	13.68	1.27	88.48	32.7	1	24.7	510	3	0	0	0	0	0	1	1	1	1	0		3	1	3	2	0.3	42	40	82	121	110
52	16.27	21.54	1.55	87.16	31.3	2	28.9	1450	4	0	1	0		0	1	0	1	3	0	0	1	0	0	0	0.21	0	6	57	57	57
53	16.04	19.92	1.55	87.65	32.8	2	30.4	1630	4	0	0		0	1	1	0	0	0	1	1	0	0	0	0	0.21	0	0	0	47	47
54	16.26	26.89	1.49	85.8	27.2	2	26.6	680	3	0	0	0	0	0	1	1	1	1	0		2	1	3	2	0.5	2	54	70	72	72
55	13.84	19.49	1.48	87.74	32.4	2	27.3	1200	4	0	0		0	0	1	0	1	1	0		2	0	0	0	0.21	0	15	0	63	63
56	15.99	30.25	2.2	82.46	21.3	2	28.3	440	1	1	0			0			1	2	0			1	3	2		0	0
57	16.04	19.92	1.55	87.65	32.8	2	30.4	930	1	1	0		0	1	1	0	0	0	0		0	0	0	0	0.21	9	3	1	56	56
58	13.63	13.61	1.4	88.31	31.7	1	26	1030	5	0	0	0	0	0	1	0	0	0	1	2	1	1	1	1	0.28	0	61	44	102	102
59	16.69	20.61	1.48	88.09	31.6	1	28	950	3	0	1		0	1	1	0	0	0	0		2	1	1	1	0.23	3	28	31	58	39
60	13.79	17.62	1.48	88.58		1	23.9	570	4	0	0	0	0	0	1	0	1	2	1	1	2.5	1	1	1	0.59	19	53	74	90	90
PM2.5, NO2 and O3 in μg/m3; BC in 10⁻⁵m⁻¹
Sex: 1: female 2: male
0: No 1: Yes
IUGR, intrauterine growth restriction, defined as birth weight below the 10th percentile;
EOI, Early onset infection, diagnosed according to Sherman et al. based on one or more clinical and laboratory signs of infection (Sherman et al. Tracheal asiration and its clinical correlates in the diagnosis of congenital pneumonia. Pediatrics. 1980 Feb;65(2):258-63. PMID: 7354971.);
ANCS, antenatal corticosteroids, defined as two doses of betamethasone ˃24 hours before and no later than 7 days before birth;
PNCS, Postnatal corticosteroids;
ROP, retinopathy of prematurity;
IVH, intraventricular hemorrhage;
RDS, respiratory distress syndrome, postnatally, diagnosis and severity of RDS were scored on anterior-posterior (a.-p.) chest radiographs according to Couchard et al (Couchard et al. Maladie des membranes hyalines. diagnostic et surveillance radiologiques, traitement, complications étude radioclinique de 589 cas [Hyaline membrane disease: diagnosis, radiologic surveillance, treatment and complic…
BPD, bronchopulmonary dysplasia, defined according to Jobe and Bancalari (Jobe et al. Bronchopulmonary Dysplasia. Am J Respir Crit Care Med 2001; 163: 1723–1729. ) and graded as mild (oxygen supplementation for at least 28 days postnatally), moderate (oxygen supplementation < 30% at 36 weeks GA), and severe (oxygen supplementation > 30% and/or ventilator support at 36 weeks GA);
IPPV, invasive positive pressure ventilation;
NIPPV, noninvasive positive pressure ventilation;
NICU, neonatal intensive care unit;
Hospital stay was defined as total stay at neonatal intensive care unit and general hospital ward.
